# Supplementary material for: Functional characterization of three MicroRNAs of the Asian Tiger Mosquito, Aedes albopictus
Source: Parasit Vectors. 2013 Aug 8;6:230. doi: 10.1186/1756-3305-6-230 (PMC3750763; doi:10.1186/1756-3305-6-230)
Supplement: Additional file 1 — Sequences of three mature aae-miRNAs retrieved from the miRBase with their accession numbers. [file 1756-3305-6-230-S1.xlsx]

## Sheet: Sheet1
	Additional file 1. Sequences of three mature aae-miRNAs retrieved from the miRbase with their accession numbers.
	miRNA	miR-base accession number	Sequence
	1. miR-1891 mature	aae-miR-1891 MIMAT0014263	UGAGGAGUUAAUUUGCGUGUUU
	2. miR-286b mature	aae-miR-286b MIMAT0014313	UGACUAGACCGAACACUCGUAUCCC
	3. miR-2942 mature	aae-miR-2942 MIMAT0014300	UAUUCGAGACUUCACGAGUUAAU
