# Supplementary material for: Functional characterization of three MicroRNAs of the Asian Tiger Mosquito, Aedes albopictus
Source: Parasit Vectors. 2013 Aug 8;6:230. doi: 10.1186/1756-3305-6-230 (PMC3750763; doi:10.1186/1756-3305-6-230)
Supplement: Additional file 2 — The sequences of miRNA mimic, inhibitor and negative control of three miRNAs, miR-1891, miR-286b and miR-2942. The mimics are double stranded RNAs and inhibitors are single stranded. [file 1756-3305-6-230-S2.xlsx]

## Sheet: Sheet1
	Additional File 2. Sequences of three miRNA’s mimic and inhibitor with negative controls.
	Sl No:	Name of miRNA	Sequence
	1	miR-1891 Mimic	5’ UGA GGA GUU AAU UUG CGU GUUU 3’
			3’ ACA CGC AAA UUA ACU CCU CAUU 5’
	2	miR-1891 Inhibitor	5’ AAA CAC GCA AAU UAA CUC CUCA 3’
	3	miR-286b Mimic	5’ UGA CUA GAC CGA ACA CUG GUA UCCC 3’
			3’ GAU ACG AGU GUU CGG UCU AGU CAUU 5’
	4	miR-286b Inhibitor	5’ GGG AUA CGA GUG UUC GGU CUAGUCA 3’
	5	miR-2942 Mimic	5’ UAU UCG AGA CUU CAC GAG UUA AU 3’
			3’ UAA CUC GUG AAG UCU CGA AUA UU 5’
	6	miR-2942 Inhibitor	5’ AUU AAC UCG UGA AGU CUC GAA UA 3’
	7	Negative control	5’ UUC UCC GAA CGU GUC ACG UTT 3’
